# Supplementary material for: Effect of Rice Straw and Stubble Burning on Soil Physicochemical Properties and Bacterial Communities in Central Thailand
Source: Biology (Basel). 2023 Mar 26;12(4):501. doi: 10.3390/biology12040501 (PMC10135879; doi:10.3390/biology12040501)
Supplement: Supplementary file 1 [file biology-12-00501-s001.zip]

Archive with 1 entries (1 files):
- biology-2280576-supplementary.pdf
